# Supplementary material for: Identification of a Kdn biosynthesis pathway in the haptophyte Prymnesium parvum suggests widespread sialic acid biosynthesis among microalgae
Source: J Biol Chem. 2018 Aug 31;293(42):16277–90. doi: 10.1074/jbc.RA118.004921 (PMC6200933; doi:10.1074/jbc.RA118.004921)
Supplement: Supporting Information [file supp_RA118.004921_139489_1_supp_193680_ps8sl1.xlsx]

## Sheet: Table_S2
Kingdom	Phylum	Class	Family	Genus	Species	Strain	Database and identifier	Sequence	KDN SAS	KDO SAS	CMP-transferase
GLAUCOPHYTES	Glaucophyta	Glaucocystophyceae	Glaucosphaeraceae	Cyanoptyche	gloeocystis	SAG4.97	MMETSP1086
	Glaucophyta	Glaucophyceae	Gloeochaetaceae	Gloeochaete	wittrockiana	SAG46.84	MMETSP1089
GREEN ALGAE	Chlorophyta	Chlorodendrophyceae	Chlorodendraceae	Tetraselmis	striata	LANL1001	MMETSP0817, MMETSP0818, MMETSP0819, MMETSP0820
	Chlorophyta	Chlorophyceae	Dunaliellaceae	Dunaliella	tertiolecta	CCMP1320	MMETSP1126, MMETSP1127, MMETSP1128
	Chlorophyta	Chlorophyceae	Chlamydomonadaceae	Chlamydomonas	reinhardtii	CC-503 cw92 mt+	https://www.ncbi.nlm.nih.gov/nuccore/158276217
	Chlorophyta	Mamiellophyceae	Mamiellaceae	Micromonas	sp.	RCC472	MMETSP1084, MMETSP1387
	Chlorophyta	Mamiellophyceae	Mamiellaceae	Micromonas	sp.	NEPCC29	MMETSP1386, MMETSP1082
	Chlorophyta	Mamiellophyceae	Mamiellaceae	Micromonas	sp.	CCMP2099	MMETSP1390, MMETSP0802
	Chlorophyta	Mamiellophyceae	Mamiellaceae	Micromonas	pusilla	CCMP1545	https://www.ncbi.nlm.nih.gov/genome/?term=txid564608[Organism:noexp]	XP_003062615.1
	Chlorophyta	Mamiellophyceae	Mamiellaceae	Bathycoccus	prasinos	RC1105	https://www.ncbi.nlm.nih.gov/genome/12309	XP_007509032.1, XP_007511142
	Chlorophyta	Mamiellophyceae	Mamiellaceae	Ostreococcus	tauri		https://www.ncbi.nlm.nih.gov/genome/373	OUS41656.1, XP_003083551.1
	Chlorophyta	Pyramimonadophyceae	Halosphaeraceae	Pyramimonas	parkeae	CCMP726	MMETSP0058, MMETSP0059	CAMPEP_0191499076, CAMPEP_0191478336
	Chlorophyta	Trebouxiophyceae	Chlorellaceae	Auxenochlorella	protothecoides	sp 0710	http://www.ncbi.nlm.nih.gov/genome?LinkName=nuccore_genome&from_uid=667612142	XP_011395670.1, XP_011396550.1
	Chlorophyta	Trebouxiophyceae	Chlorellaceae	Chlorella	variabilis	NC64A	https://www.ncbi.nlm.nih.gov/genome/694	XP_005845017.1, XP_005843072.1
	Chlorophyta	Unknown	Unknown	Picocystis	salinarum	CCMP1897	MMETSP1159, MMETSP0807	CAMPEP_0190741864, CAMPEP_0190748198
RED ALGAE	Rhodophyta	Compsopogonophyceae	Compsopogonaceae	Compsopogon	coeruleus	SAG 36.94	MMETSP0312
	Rhodophyta	Compsopogonophyceae	Erythrotrichiaceae	Madagascaria	erythrocladiodes	CCMP3234	MMETSP1450	CAMPEP_0198335420, CAMPEP_0198324100
	Rhodophyta	Cyanidiophyceae	Galdieriaceae	Galdieria	sulphuraria	074W	http://www.ncbi.nlm.nih.gov/genome/405	XP_005706679.1, XP_005706001.1
	Rhodophyta	Florideophyceae	Gigartinaceae	Chondrus	crispus	Stackhouse	http://www.ncbi.nlm.nih.gov/genome/12106
	Rhodophyta	Porphyridiophyceae	Porphyridiaceae	Erythrolobus	australicus	CCMP3124	MMETSP1353
	Rhodophyta	Porphyridiophyceae	Porphyridiaceae	Erythrolobus	madagascarensis	CCMP3276	MMETSP1354
	Rhodophyta	Porphyridiophyceae	Porphyridiaceae	Timspurckia	oligopyrenoides	CCMP3278	MMETSP1172	CAMPEP_0182450842
	Rhodophyta	Rhodellophyceae	Porphyridiaceae	Porphyridium	aerugineum	SAG 1380-2	MMETSP0313
	Rhodophyta	Rhodellophyceae	Rhodellaceae	Rhodella	maculata	CCMP736	MMETSP0167, MMETSP0314	CAMPEP_0191526874, CAMPEP_0191530618
	Rhodophyta	Rhodellophyceae	Stylonemataceae	Rhodosorus	marinus	CCMP 769	MMETSP0011	CAMPEP_0113968256, CAMPEP_0113970242
	Rhodophyta	Rhodellophyceae	Stylonemataceae	Rhodosorus	marinus	UTEX LB 2760	MMETSP0315
EXCAVATES	Euglenozoa	Euglenophyceae	Eutreptiaceae	Eutreptiella	gymnastica	NIES-381	MMETSP0039
	Euglenozoa	Euglenophyceae	Eutreptiaceae	Eutreptiella	gymnastica-like	CCMP1594	MMETSP0809, MMETSP0810, MMETSP0811
	Euglenozoa	Euglenophyceae	Euglenaceae	Euglena	gracilis	??	??
RHIZARIA	Cercozoa	Chlorarachniophyceae	Chlorarachniaceae	Chlorarachnion	reptans	CCCM449	MMETSP0109	CAMPEP_0114524360, CAMPEP_0114518112
	Cercozoa	Chlorarachniophyceae	Chlorarachniaceae	Gymnochlora	sp.	CCMP2014	MMETSP0110
	Cercozoa	Chlorarachniophyceae	Chlorarachniaceae	Lotharella	oceanica	CCMP622	MMETSP0040
	Cercozoa	Chlorarachniophyceae	Chlorarachniaceae	Lotharella	globosa	CCCM811	MMETSP0111, MMETSP0112
	Cercozoa	Chlorarachniophyceae	Chlorarachniaceae	Bigelowiella	natans	CCMP623	MMETSP1052
	Cercozoa	Chlorarachniophyceae	Chlorarachniaceae	Bigelowiella	natans	CCMP 2755	MMETSP0045
	Cercozoa	Chlorarachniophyceae	Chlorarachniaceae	Bigelowiella	natans	CCMP1259	MMETSP1054
CRYPTOPHYTES	Cryptophyta	Cryptophyceae	Cryptomonadaceae	Cryptomonas	paramecium	CCAP977/2a	MMETSP0038	CAMPEP_0113666334, CAMPEP_0113694150
	Cryptophyta	Cryptophyceae	Cryptomonadaceae	Cryptomonas	curvata	CCAP979/52	MMETSP1050
	Cryptophyta	Cryptophyceae	Geminigeraceae	Geminigera	cryophila	CCMP2564	MMETSP0799	CAMPEP_0179434534, CAMPEP_0179449568
	Cryptophyta	Cryptophyceae	Geminigeraceae	Geminigera	sp.	Caron Lab Isolate	MMETSP1102	CAMPEP_0173083546
	Cryptophyta	Cryptophyceae	Geminigeraceae	Guillardia	theta	CCMP 2712	MMETSP0046	CAMPEP_0113805578
	Cryptophyta	Cryptophyceae	Hemiselmidaceae	Hemiselmis	andersenii	CCMP439	MMETSP1041	CAMPEP_0172040998
	Cryptophyta	Cryptophyceae	Hemiselmidaceae	Hemiselmis	andersenii	CCMP1180	MMETSP1042
	Cryptophyta	Cryptophyceae	Hemiselmidaceae	Hemiselmis	andersenii	CCMP441	MMETSP1043
	Cryptophyta	Cryptophyceae	Hemiselmidaceae	Hemiselmis	tepida	CCMP443	MMETSP1355
	Cryptophyta	Cryptophyceae	Hemiselmidaceae	Hemiselmis	rufescens	PCC563	MMETSP1357	CAMPEP_0173463728
	Cryptophyta	Cryptophyceae	Hemiselmidaceae	Hemiselmis	viresens	PCC157	MMETSP1356	CAMPEP_0173417114, CAMPEP_0173401560
	Cryptophyta	Cryptophyceae	Goniomonodaceae	Goniomonas	pacifica	CCMP1869	MMETSP0107, MMETSP0108	CAMPEP_0188542586, CAMPEP_0188462444
	Cryptophyta	Cryptophyceae	Pyrenomonadaceae	Rhodomonas	salina	CCMP1319	MMETSP1047	CAMPEP_0172107506
	Cryptophyta	Cryptophyceae	Pyrenomonadaceae	Rhodomonas	sp.	CCMP768	MMETSP1091, MMETSP1389
	Cryptophyta	Cryptophyceae	Pyrenomonadaceae	Rhodomonas	abbreviata	Caron Lab Isolate	MMETSP1101	CAMPEP_0181320480
HAPTOPHYTES	Haptophyta	Pavlovophyceae	Pavlovaceae	Pavlova	gyrans	CCMP608	MMETSP1466	CAMPEP_0206063936, CAMPEP_0206044920
	Haptophyta	Pavlovophyceae	Pavlovaceae	Pavlova	lutheri	RCC1537	MMETSP1463	CAMPEP_0205992236, CAMPEP_0205975006
	Haptophyta	Pavlovophyceae	Pavlovaceae	Pavlova	sp.	CCMP459	MMETSP1139, MMETSP1140, MMETSP1381	CAMPEP_0190501384, CAMPEP_0190500156, CAMPEP_0190493934
	Haptophyta	Prymnesiophyceae	Prymnesiaceae	Chrysochromulina	polylepis	UIO037	MMETSP0286	CAMPEP_0115789522, CAMPEP_0115804416
	Haptophyta	Prymnesiophyceae	Prymnesiaceae	Chrysochromulina	polylepis	CCMP1757	MMETSP0143, MMETSP0145, MMETSP0146, MMETSP0147	CAMPEP_0193774398, CAMPEP_0193733264, CAMPEP_0193714344
	Haptophyta	Prymnesiophyceae	Prymnesiaceae	Chrysochromulina	rotalis	UIO044	MMETSP0287	CAMPEP_0115848686, CAMPEP_0115849336
	Haptophyta	Prymnesiophyceae	Prymnesiaceae	Chrysochromulina	ericina	CCMP281	MMETSP1096	CAMPEP_0181225404, CAMPEP_0181185074, CAMPEP_0181203974
	Haptophyta	Prymnesiophyceae	Prymnesiaceae	Chrysochromulina	brevifilum	UTEX LB 985	MMETSP1094	CAMPEP_0174694040, CAMPEP_0174722522
	Haptophyta	Prymnesiophyceae	Prymnesiaceae	Prymnesium	parvum	Texoma1	MMETSP0006, MMETSP0007, MMETSP0008, MMETSP0815, MMETSP0814	CAMPEP_0191217894, CAMPEP_0191219004
	Haptophyta	Prymnesiophyceae	Noelaerhabdaceae	Emiliania	huxleyi	374	MMETSP1006, MMETSP1007, MMETSP1008, MMETSP1009	CAMPEP_0187593462, CAMPEP_0187593926
	Haptophyta	Prymnesiophyceae	Noelaerhabdaceae	Emiliania	huxleyi	379	MMETSP0994, MMETSP0995, MMETSP0996, MMETSP0997	CAMPEP_0187638932, CAMPEP_0187642372
	Haptophyta	Prymnesiophyceae	Noelaerhabdaceae	Emiliania	huxleyi	PLY M219	MMETSP1150, MMETSP1151, MMETSP1152, MMETSP1153	CAMPEP_0187784104, CAMPEP_0187739266, CAMPEP_0187774796, CAMPEP_0187752722
	Haptophyta	Prymnesiophyceae	Noelaerhabdaceae	Emiliania	huxleyi	CCMP370	MMETSP1154, MMETSP1155, MMETSP1156, MMETSP1157	CAMPEP_0187689422, CAMPEP_0187675512, CAMPEP_0187666690, CAMPEP_0187690812
	Haptophyta	Prymnesiophyceae	Noelaerhabdaceae	Gephyrocapsa	oceanica	RCC1303	MMETSP1363, MMETSP1364, MMETSP1365, MMETSP1366	CAMPEP_0188186124, CAMPEP_0188175510, CAMPEP_0188184854,
	Haptophyta	Prymnesiophyceae	Isochrysidaceae	Isochrysis	sp.	CCMP1324	MMETSP1129, MMETSP1130, MMETSP1131, MMETSP1132	CAMPEP_0188822040, CAMPEP_0188824840,
	Haptophyta	Prymnesiophyceae	Isochrysidaceae	Isochrysis	sp	CCMP1244	MMETSP1090, MMETSP1388	CAMPEP_0188737208, CAMPEP_0188802600, CAMPEP_0188741594
	Haptophyta	Prymnesiophyceae	Isochrysidaceae	Isochrysis	galbana	CCMP1323	MMETSP0944, MMETSP0943, MMETSP0595	CAMPEP_0193653704, CAMPEP_0193664480, CAMPEP_0193650476
	Haptophyta	Prymnesiophyceae	Phaeocystaceae	Phaeocystis	sp	CCMP2710	MMETSP1162	CAMPEP_0118810330, CAMPEP_0118810770
	Haptophyta	Prymnesiophyceae	Phaeocystaceae	Phaeocystis	antarctica	Caron Lab Isolate	MMETSP1100	CAMPEP_0172966702, CAMPEP_0172994118
	Haptophyta	Prymnesiophyceae	Phaeocystaceae	Phaeocystis	antarctica	CCMP1374	MMETSP1444	CAMPEP_0198171844, CAMPEP_0198162072
	Haptophyta	Prymnesiophyceae	Pleurochrysidaceae	Pleurochrysis	carterae	CCMP645	MMETSP1136, MMETSP1137, MMETSP1138	CAMPEP_0190795712, CAMPEP_0190762420, CAMPEP_0190796590
STRAMENOPILES	Ochrophyta	Bacillariophyceae	Amphipleuraceae	Amphiprora	sp.	CCMP467	MMETSP0725, MMETSP0726, MMETSP0727, MMETSP0724
	Ochrophyta	Bacillariophyceae	Catenulaceae	Amphora	coffeaeformis	CCMP127	MMETSP0316, MMETSP0317, MMETSP0318
	Ochrophyta	Bacillariophyceae	Bacillariaceae	Fragilariopsis	kerguelensis	L26-C5	MMETSP0733, MMETSP0734, MMETSP0735, MMETSP0736
	Ochrophyta	Bacillariophyceae	Bacillariaceae	Fragilariopsis	kerguelensis	L2-C3	MMETSP0906, MMETSP0907, MMETSP0908, MMETSP0909
	Ochrophyta	Bacillariophyceae	Bacillariaceae	Nitzschia	punctata	CCMP561	MMETSP0744, MMETSP0745, MMETSP0746, MMETSP0747
	Ochrophyta	Bacillariophyceae	Bacillariaceae	Pseudo-nitzschia	australis	10249 10 AB	MMETSP0139, MMETSP0142, MMETSP0140, MMETSP0141
	Ochrophyta	Bacillariophyceae	Bacillariaceae	Pseudo-nitzschia	fraudulenta	WWA7	MMETSP0850, MMETSP0851, MMETSP0852, MMETSP0853	CAMPEP_0199821422, CAMPEP_0199816092
	Ochrophyta	Bacillariophyceae	Chaetocerotaceae	Chaetoceros	debilis	MM31A-1	MMETSP0149, MMETSP0150
	Ochrophyta	Bacillariophyceae	Chaetocerotaceae	Chaetoceros	neogracile	CCMP1317	MMETSP0751, MMETSP0752, MMETSP0753, MMETSP0754	CAMPEP_0200995064
	Ochrophyta	Bacillariophyceae	Chaetocerotaceae	Chaetoceros	curvisetus		MMETSP0716, MMETSP0717, MMETSP0718, MMETSP0719	CAMPEP_0187051316, CAMPEP_0187072830
	Ochrophyta	Bacillariophyceae	Chaetocerotaceae	Chaetoceros	affinis	CCMP159	MMETSP0088, MMETSP0090, MMETSP0091, MMETSP0092
	Ochrophyta	Bacillariophyceae	Corethraceae	Corethron	pennatum	L29A3	MMETSP0169, MMETSP0171
	Ochrophyta	Bacillariophyceae	Lithodesmiaceae	Ditylum	brightwellii	GSO103	MMETSP1002, MMETSP1005
	Ochrophyta	Bacillariophyceae	Lithodesmiaceae	Ditylum	brightwellii	GSO104	MMETSP1010, MMETSP1012, MMETSP1013
	Ochrophyta	Bacillariophyceae	Lithodesmiaceae	Ditylum	brightwellii	GSO105	MMETSP0998, MMETSP1001
	Ochrophyta	Bacillariophyceae	Cymatosiraceae	Extubocellulus	spinifer	CCMP396	MMETSP0699, MMETSP0697, MMETSP0698,
	Ochrophyta	Bacillariophyceae	Thalassiosiraceae	Thalassiosira	rotula	CCMP3096	MMETSP0403, MMETSP0404
	Ochrophyta	Bacillariophyceae	Thalassiosiraceae	Thalassiosira	oceanica	CCMP1005	MMETSP0970, MMETSP0971, MMETSP0972, MMETSP0973
	Ochrophyta	Bacillariophyceae	Thalassiosiraceae	Thalassiosira	weissflogii	CCMP1010	MMETSP0898, MMETSP0899, MMETSP0900, MMETSP0901, MMETSP1407, MMETSP1408, MMETSP1405, MMETSP1406, MMETSP1415, MMETSP1416, MMETSP1417, MMETSP1418, MMETSP1419, MMETSP1420, MMETSP1421, MMETSP1422, MMETSP1409, MMETSP1410, MMETSP1411, MMETSP1412, MMETSP1413, MMETSP1414,
	Ochrophyta	Bacillariophyceae	Thalassiosiraceae	Thalassiosira	antarctica	CCMP982	MMETSP0902, MMETSP0903, MMETSP0904, MMETSP0905
	Ochrophyta	Bacillariophyceae	Thalassiosiraceae	Thalassiosira	weissflogii	CCMP1336	MMETSP0878, MMETSP0879, MMETSP0880, MMETSP0881
	Ochrophyta	Bacillariophyceae	Thalassiosiraceae	Thalassiosira	rotula	GSO102	MMETSP0910, MMETSP0911, MMETSP0912, MMETSP0913
	Ochrophyta	Bacillariophyceae	Thalassiosiraceae	Thalassiosira	gravida	GMp14c1	MMETSP0492, MMETSP0493, MMETSP0494
	Ochrophyta	Bacillariophyceae	Rhizosoleniaceae	Proboscia	alata	PI-D3	MMETSP0174, MMETSP0176
	Ochrophyta	Bacillariophyceae	Skeletonemaceae	Skeletonema	marinoi	skelA	MMETSP0920, MMETSP0918
	Ochrophyta	Bacillariophyceae	Skeletonemaceae	Skeletonema	dohrnii	SkelB	MMETSP0562, MMETSP0563
	Ochrophyta	Bacillariophyceae	Skeletonemaceae	Skeletonema	menzelii	CCMP793	MMETSP0603, MMETSP0604
	Ochrophyta	Bacillariophyceae	Fragilariaceae	Asterionellopsis	glacialis	CCMP134	MMETSP0705, MMETSP0706, MMETSP0707, MMETSP0708
	Ochrophyta	Bacillariophyceae	Thalassionemataceae	Thalassionema	nitzschioides	L26-B	MMETSP0156, MMETSP0158
	Ochrophyta	Bacillariophyceae	Thalassionemataceae	Thalassiothrix	antarctica	L6-D1	MMETSP0152, MMETSP0154
	Ochrophyta	Chrysophyceae	Synuraceae	Paraphysomonas	Imperforata	PA2	MMETSP0103, MMETSP0104
	Ochrophyta	Chrysophyceae	Dinobryaceae	Dinobryon	sp.	UTEXLB2267	MMETSP0019, MMETSP0020, MMETSP0812
	Ochrophyta	Chrysophyceae	Ochromonadaceae	Ochromonas	sp.	CCMP1393	MMETSP0004, MMETSP0005
	Ochrophyta	Dictyochophyceae	Pedinellaceae	Pseudopedinella	elastica	CCMP716	MMETSP1068, MMETSP1097	CAMPEP_0191399824, CAMPEP_0191445174, CAMPEP_0191393194
	Ochrophyta	Dictyochophyceae	Pedinellaceae	Pteridomonas	danica	PT	MMETSP0101, MMETSP0102
	Ochrophyta	Eustigmatophyceae	Eustigmataceae	Nannochloropis	gaditana	B-31	http://www.ncbi.nlm.nih.gov/genome/11691?genome_assembly_id=53301
	Ochrophyta	Pelagophyceae	Pelagomonodaceae	Aureococcus	anophagefferens	CCMP1850	MMETSP0914, MMETSP0915, MMETSP0916, MMETSP0917
	Ochrophyta	Pelagophyceae	Sarcionochrysidaceae	Aureoumbra	lagunensis	CCMP1510	MMETSP0890, MMETSP0891, MMETSP0892, MMETSP0893	CAMPEP_0186712708, CAMPEP_0186709398
	Ochrophyta	Pelagophyceae	Pelagomonodaceae	Pelagococcus	subviridis	CCMP1429	MMETSP0882, MMETSP0883, MMETSP0884, MMETSP0885	CAMPEP_0190566250, CAMPEP_0190534626,
	Ochrophyta	Pelagophyceae	Pelagomonodaceae	Pelagomonas	calceolata	CCMP1756	MMETSP0888, MMETSP0889, MMETSP0886, MMETSP0887	CAMPEP_0199710348, CAMPEP_0199707362
	Ochrophyta	Raphidophyceae	Chattonellaceae	Chattonella	subsalsa	CCMP2191	MMETSP0947, MMETSP0948, MMETSP0949, MMETSP0950
	Ochrophyta	Raphidophyceae	Chattonellaceae	Heterosigma	akashiwo	CCMP2393	MMETSP0292, MMETSP0294, MMETSP0295, MMETSP0296
	Ochrophyta	Raphidophyceae	Chattonellaceae	Heterosigma	akashiwo	NB	MMETSP0416, MMETSP0414, MMETSP0415	CAMPEP_0200281528
	Ochrophyta	Raphidophyceae	Chattonellaceae	Heterosigma	akashiwo	CCMP3107	MMETSP0409, MMETSP0410, MMETSP0411
	Ochrophyta	Raphidophyceae	Chattonellaceae	Heterosigma	akashiwo	CCMP 452	MMETSP0894, MMETSP0895, MMETSP0896, MMETSP0897
	Ochrophyta	Xanthophyceae	Vaucheriaceae	Vaucheria	litorea	CCMP2940	MMETSP0945, MMETSP0946
	Labyrinthista	Labyrinthulea	Thraustochytriidae	Aurantiochytrium	limacinum	ATCCMYA-1381	MMETSP0959, MMETSP0960, MMETSP0961, MMETSP0958	CAMPEP_0186630566, CAMPEP_0186630590
	Labyrinthista	Labyrinthulea	Thraustochytriaceae	Schizochytrium	aggregatum	ATCC28209	MMETSP0962, MMETSP0963, MMETSP0964, MMETSP0965	CAMPEP_0191617876, CAMPEP_0191593346
ALVEOLATA	Dinoflagellata	Dinophyceae	Gymnodiniaceae	Amphidinium	carterae	CCMP1314	MMETSP0399, MMETSP0259, MMETSP0258, MMETSP0398C	CAMPEP_0186418116, CAMPEP_0186410580
	Dinoflagellata	Dinophyceae	Gymnodiniaceae	Karenia	brevis	CCMP2229	MMETSP0027, MMETSP0029, MMETSP0030, MMETSP0031	CAMPEP_0188924570, CAMPEP_0188846816
	Dinoflagellata	Dinophyceae	Gymnodiniaceae	Karenia	brevis	Wilson	MMETSP0202, MMETSP0201, MMETSP0648, MMETSP0649	CAMPEP_0189347872, CAMPEP_0189457996
	Dinoflagellata	Dinophyceae	Gymnodiniaceae	Karenia	brevis	SP3	MMETSP0527, MMETSP0528	CAMPEP_0189224940, CAMPEP_0189232232
	Dinoflagellata	Dinophyceae	Gymnodiniaceae	Karenia	brevis	SP1	MMETSP0573, MMETSP0574	CAMPEP_0189040674
	Dinoflagellata	Dinophyceae	Gymnodiniaceae	Karlodinium	micrum	CCMP2283	MMETSP1015, MMETSP1016, MMETSP1017	CAMPEP_0200829246, CAMPEP_0200797158
	Dinoflagellata	Dinophyceae	Peridiniaceae	Durinskia	baltica	CSIRO CS-38	MMETSP0117, MMETSP0116	CAMPEP_0199932972, CAMPEP_0199938892
	Dinoflagellata	Dinophyceae	Peridiniaceae	Glenodinium	foliaceum	CCAP 1116/3	MMETSP0118, MMETSP0119	CAMPEP_0188250780, CAMPEP_0188433956, CAMPEP_0188276828
	Dinoflagellata	Dinophyceae	Peridiniaceae	Kryptoperidinium	foliaceum	CCMP 1326	MMETSP0121, MMETSP0120	CAMPEP_0189652728, CAMPEP_0189889440
	Dinoflagellata	Dinophyceae	Peridiniaceae	Peridinium	aciculiferum	PAER-2	MMETSP0370, MMETSP0371	CAMPEP_0190614556, CAMPEP_0190676276
	Dinoflagellata	Dinophyceae	Peridiniaceae	Scrippsiella	trochoidea	CCMP3099	MMETSP0270, MMETSP0271, MMETSP0272	CAMPEP_0192123156, CAMPEP_0192103400
	Dinoflagellata	Dinophyceae	Peridiniaceae	Scrippsiella	Hangoei	SHTV-5	MMETSP0359, MMETSP0360, MMETSP0361	CAMPEP_0191783558, CAMPEP_0191797954
	Dinoflagellata	Dinophyceae	Peridiniaceae	Scrippsiella	hangoei-like	SHHI-4	MMETSP0367, MMETSP0368, MMETSP0369	CAMPEP_0199299354, CAMPEP_0199190796
	Dinoflagellata	Dinophyceae	Goniodomataceae	Alexandrium	monilatum	CCMP3105	MMETSP0095, MMETSP0096, MMETSP0097, MMETSP0093	CAMPEP_0200565566, CAMPEP_0200553256
	Dinoflagellata	Dinophyceae	Goniodomataceae	Alexandrium	fundyense	CCMP1719	MMETSP0196C, MMETSP0347	CAMPEP_0185987224
	Dinoflagellata	Dinophyceae	Goniodomataceae	Alexandrium	tamarense	CCMP1771	MMETSP0382, MMETSP0384, MMETSP0378, MMETSP0380	CAMPEP_0186245008, CAMPEP_0186327612
	Dinoflagellata	Dinophyceae	Unknown	Azadinium	spinosum	3D9	MMETSP1036, MMETSP1037, MMETSP1038	CAMPEP_0186815290, CAMPEP_0186817968
	Dinoflagellata	Dinophyceae	Ceratiaceae	Ceratium	fusus	PA161109	MMETSP1075, MMETSP1074	CAMPEP_0199430866, CAMPEP_0199436922
	Dinoflagellata	Dinophyceae	Crypthecodiniacea	Crypthecodinium	cohnii	Seligo	MMETSP0323, MMETSP0325, MMETSP0326, MMETSP0324	CAMPEP_0193892292, CAMPEP_0193855486
	Dinoflagellata	Dinophyceae	Gonyaulacaceae	Lingulodinium	polyedra	CCMP 1738	MMETSP1032, MMETSP1033, MMETSP1034, MMETSP1035	CAMPEP_0190037028, CAMPEP_0190068998
	Dinoflagellata	Dinophyceae	Oxyrrhinaceae	Oxyrrhis	marina	CCMP1795	MMETSP0452_2, MMETSP0451_2C
	Dinoflagellata	Dinophyceae	Oxyrrhinaceae	Oxyrrhis	marina	Unknown	MMETSP0468, MMETSP0469, MMETSP0470, MMETSP0471
	Dinoflagellata	Dinophyceae	Oxyrrhinaceae	Oxyrrhis	marina	LB1974	MMETSP1424, MMETSP1425, MMETSP1426
	Dinoflagellata	Dinophyceae	Prorocentraceae	Prorocentrum	minimum	CCMP1329	MMETSP0053, MMETSP0055, MMETSP0057, MMETSP0056	CAMPEP_0190910698, CAMPEP_0191025674
	Dinoflagellata	Dinophyceae	Prorocentraceae	Prorocentrum	minimum	CCMP2233	MMETSP0267, MMETSP0268, MMETSP0269	CAMPEP_0191110956, CAMPEP_0191181992
	Dinoflagellata	Dinophyceae	Symbiodiniaceae	Symbiodinium	kawagutii	CCMP2468	MMETSP0132_2, MMETSP0133_2, MMETSP0134_2, MMETSP0135_2
	Dinoflagellata	Dinophyceae	Symbiodiniaceae	Symbiodinium	sp.	CCMP2430	MMETSP1115, MMETSP1116, MMETSP1117
	Dinoflagellata	Dinophyceae	Symbiodiniaceae	Symbiodinium	sp.	Mp	MMETSP1122, MMETSP1123, MMETSP1124, MMETSP1125
	Dinoflagellata	Dinophyceae	Symbiodiniaceae	Symbiodinium	sp.	C1	MMETSP1367, MMETSP1369
	Dinoflagellata	Dinophyceae	Symbiodiniaceae	Symbiodinium	sp.	C15	MMETSP1370, MMETSP1371
	Ciliophora	Colopdea	Platyophryidae	Platyophrya	macrostoma	WH	MMETSP0127
	Perkinsozoa	Perkinsea	Perkinsidae	Perkinsus	chesapeaki	ATCC PRA-65	MMETSP0925, MMETSP0924C
	Perkinsozoa	Perkinsea	Perkinsidae	Perkinsus	marinus	ATCC 50439	MMETSP0923, MMETSP0922
